# Supplementary material for: APOB CRISPR-Cas9 Engineering in Hypobetalipoproteinemia: A Promising Tool for Functional Studies of Novel Variants
Source: Int J Mol Sci. 2022 Apr 13;23(8):4281. doi: 10.3390/ijms23084281 (PMC9030618; doi:10.3390/ijms23084281)
Supplement: Supplementary file 1 [file ijms-23-04281-s001.zip]

Archive with 1 entries (1 files):
- ijms-1616825-supplementary.pdf
